# Supplementary material for: B-Cell Epitope Mapping of the Vibrio cholera Toxins A, B, and P and an ELISA Assay
Source: Int J Mol Sci. 2022 Dec 28;24(1):531. doi: 10.3390/ijms24010531 (PMC9820764; doi:10.3390/ijms24010531)
Supplement: Supplementary file 1 [file ijms-24-00531-s001.zip]

Archive with 1 entries (1 files):
- ijms-2011001-supplementary.pdf
